# Supplementary material for: Attitudes and Beliefs of Primary Care Physicians and Nurses in Spain Toward Vegan Diets
Source: Nutrients. 2024 Nov 21;16(23):3992. doi: 10.3390/nu16233992 (PMC11643786; doi:10.3390/nu16233992)
Supplement: Supplementary file 1 [file nutrients-16-03992-s001.zip]

Archive with 1 entries (1 files):
- nutrients-3291860-supplementary.pdf
